# Supplementary material for: Activation of MyD88-Dependent TLR Signaling Modulates Immune Response of the Mouse Heart during Pasteurella multocida Infection
Source: Microorganisms. 2023 Feb 4;11(2):400. doi: 10.3390/microorganisms11020400 (PMC9967429; doi:10.3390/microorganisms11020400)
Supplement: Supplementary file 1 [file microorganisms-11-00400-s001.zip]

Archive with 1 entries (1 files):
- microorganisms-2177210-supplementary.pdf
